# Supplementary material for: Exploring IDP–Ligand Interactions: Tau K18 as a Test Case
Source: Int J Mol Sci. 2020 Jul 24;21(15):5257. doi: 10.3390/ijms21155257 (PMC7432903; doi:10.3390/ijms21155257)
Supplement: Supplementary file 1 [file ijms-21-05257-s001.zip]

Archive with 11 entries (11 files):
- Figure S1.tif
- Figure S10.tif
- Figure S2.tif
- Figure S3.tif
- Figure S4.tif
- Figure S5.tif
- Figure S6.tif
- Figure S7.tif
- Figure S8.tif
- Figure S9.tif
- Supplementary Data_revised.pdf
